# Supplementary material for: The somatic mutation profiles of 2,433 breast cancers refines their genomic and transcriptomic landscapes
Source: Nat Commun. 2016 May 10;7:11479. doi: 10.1038/ncomms11479 (PMC4866047; doi:10.1038/ncomms11479)
Supplement: Supplementary Data 1 — Details of genes & mutations in this study. [file ncomms11479-s2.xlsx]

## Sheet: suppTable2.txt
#Supplementary Dataset 1 - Details of genes & mutations in this study
#Genes names, positions and annotation transcripts, numbers of various classs of mutations, numbers of CNAs, numbers of samples with double mutations, whether gene was included because of homozygous deletions
HGNC_symbol	Chr	Start	End	Strand	Annotation_transcript	Number_mutations	Number_synonymous	Number_missense	Number_nonsense	Number_nonframeshift	Number_frameshift	Number_splice	Number_nonexonic	Homozygous_deletions	LOH	Amplifications	Amplifications_mutation	HD_inclusion	DoubleMuts
ACVRL1	12	52300702	52317645	+	ENST00000388922	72	7	12	1	0	0	0	45	0	257	3	0	Yes	13
AFF2	X	147581639	148082693	+	ENST00000370460	296	28	40	1	0	1	0	226	0	494	7	0	No	42
AGMO	7	15239443	15602140	-	ENST00000342526	117	11	24	1	2	2	3	74	0	233	10	0	Yes	32
AGTR2	X	115301458	115306725	+	ENST00000371906	40	0	14	0	0	0	0	26	0	481	2	0	No	14
AHNAK	11	62200516	62314832	-	ENST00000378024	387	82	237	5	3	0	0	55	0	509	8	0	No	219
AHNAK2	14	105403091	105445194	-	ENST00000333244	878	322	524	4	2	6	0	19	0	781	8	0	No	395
AKAP9	7	91569689	91740487	+	ENST00000356239	265	30	137	7	2	4	2	82	0	325	12	0	No	143
AKT1	14	105235187	105262580	-	ENST00000554581	193	17	96	0	2	0	0	78	0	571	10	2	No	98
AKT2	19	40735724	40791765	-	ENST00000392038	138	10	12	0	1	0	0	110	0	268	5	0	No	13
ALK	2	29415140	30144932	-	ENST00000389048	188	37	49	3	5	2	2	90	0	265	8	0	No	60
APC	5	112042702	112182436	+	ENST00000457016	159	18	55	6	0	0	0	78	0	502	1	0	No	52
ARID1A	1	27022022	27109101	+	ENST00000324856	243	39	57	34	7	32	2	72	0	743	0	0	No	114
ARID1B	6	157098564	157532413	+	ENST00000346085	204	40	54	2	15	3	0	89	0	691	3	0	No	74
ARID2	12	46123120	46302319	+	ENST00000334344	159	29	36	4	2	2	1	85	0	251	7	0	No	44
ARID5B	10	63660513	63857207	+	ENST00000279873	143	18	39	0	0	0	0	86	0	347	11	0	No	36
ASXL1	20	30945647	31027622	+	ENST00000375687	142	21	50	2	1	5	0	62	0	153	8	0	No	54
ASXL2	2	25961753	26101812	-	ENST00000435504	128	13	42	3	1	2	1	66	0	343	2	0	No	49
ATR	3	142167577	142298168	-	ENST00000350721	195	24	78	6	3	2	5	76	0	338	7	0	No	92
BAP1	3	52434525	52444509	-	ENST00000460680	110	6	32	2	1	4	2	59	0	662	0	0	No	40
BCAS3	17	58754672	59470699	+	ENST00000390652	95	9	27	1	0	1	0	57	0	529	98	0	No	28
BIRC6	2	32581596	32844465	+	ENST00000421745	305	56	120	6	1	2	1	119	0	382	2	0	No	126
BRAF	7	140433313	140625064	-	ENST00000288602	51	8	13	1	0	0	1	28	0	301	8	0	No	15
BRCA1	17	41195812	41278000	-	ENST00000357654	105	13	26	2	1	9	4	48	0	794	7	0	No	42
BRCA2	13	32889117	32974309	+	ENST00000544455	118	15	30	5	3	11	0	54	0	739	8	0	No	45
BRIP1	17	59756047	59941420	-	ENST00000259008	109	9	25	1	0	2	1	71	0	518	87	0	No	24
CACNA2D3	3	54156193	55109084	+	ENST00000474759	163	18	29	1	2	0	0	111	0	641	2	0	Yes	32
CASP8	2	202097666	202152934	+	ENST00000358485	102	9	29	2	0	1	1	55	0	347	5	0	No	33
CBFB	16	67062550	67135458	+	ENST00000412916	175	2	37	18	1	25	32	59	0	1319	1	0	No	111
CCND3	6	41902171	42017110	-	ENST00000372991	53	5	9	1	0	0	0	32	0	260	6	0	No	10
CDH1	16	68770695	68869944	+	ENST00000261769	314	13	28	62	6	124	21	60	0	1324	0	0	No	234
CDKN1B	12	12869802	12875805	+	ENST00000228872	91	6	11	5	1	9	2	56	0	400	16	0	No	27
CDKN2A	9	21967251	21994990	-	ENST00000498124	46	3	10	4	1	2	2	16	0	546	6	0	Yes	18
CHD1	5	98190408	98262738	-	ENST00000284049	141	27	27	3	2	3	1	78	0	478	2	0	No	35
CHEK2	22	29083231	29138322	-	ENST00000382580	46	7	13	4	0	1	0	21	0	729	4	0	Yes	18
CLK3	15	74900213	74923042	+	ENST00000395066	63	4	15	0	1	2	0	41	0	467	5	0	No	18
CLRN2	4	17516288	17529227	+	ENST00000511148	31	7	16	0	0	0	0	8	0	494	0	0	Yes	16
COL12A1	6	75793542	75916123	-	ENST00000322507	279	44	97	3	2	1	3	125	0	613	5	0	No	103
COL22A1	8	139599978	139926736	-	ENST00000303045	304	38	90	4	2	1	1	168	0	221	222	1	No	94
COL6A3	2	238232155	238323350	-	ENST00000295550	305	68	120	3	0	2	1	111	0	443	1	0	No	118
CTCF	16	67595810	67673588	+	ENST00000264010	115	20	39	8	0	6	3	39	0	1324	0	0	No	54
CTNNA1	5	138088607	138271223	+	ENST00000302763	79	18	9	4	0	3	1	44	0	442	3	0	Yes	15
CTNNA3	10	67679225	69456449	-	ENST00000433211	100	13	46	4	0	0	0	37	0	434	6	0	Yes	44
DCAF4L2	8	88882471	88886796	-	ENST00000319675	88	14	29	0	0	0	0	45	0	124	196	0	No	28
DNAH11	7	21582333	21941957	+	ENST00000328843	496	59	224	12	2	3	0	196	0	354	19	0	No	226
DNAH2	17	7622539	7737558	+	ENST00000572933	472	84	180	6	2	9	2	189	0	1290	1	0	No	183
DNAH5	5	13689937	13945089	-	ENST00000265104	399	59	164	10	1	3	4	158	0	272	32	0	No	165
DTWD2	5	118172069	118324740	-	ENST00000510708	117	5	15	1	0	0	0	96	0	470	1	0	Yes	16
EGFR	7	55086225	55275531	+	ENST00000275493	187	31	35	2	0	0	0	116	0	187	22	0	No	37
EP300	22	41488114	41576581	+	ENST00000263253	209	43	61	3	2	0	2	97	0	837	1	0	No	68
ERBB2	17	37843893	37885415	+	ENST00000269571	193	21	66	0	8	2	1	94	0	640	211	5	No	71
ERBB3	12	56473392	56497628	+	ENST00000267101	158	14	61	3	0	2	0	74	0	304	2	0	No	62
ERBB4	2	212239942	213403852	-	ENST00000342788	268	18	30	2	0	2	0	216	0	339	4	0	No	31
FAM20C	7	192469	301211	+	ENST00000313766	108	14	30	0	0	0	0	64	0	260	12	0	Yes	30
FANCA	16	89803459	89883565	-	ENST00000389301	251	29	56	3	0	2	2	144	0	1368	6	0	No	60
FANCD2	3	10067613	10144114	+	ENST00000287647	170	29	37	1	0	1	7	93	0	443	10	0	No	45
FBXW7	4	153241910	153456672	-	ENST00000281708	91	8	20	1	0	2	0	49	0	441	1	0	No	23
FLT3	13	28576911	28675229	-	ENST00000241453	83	10	31	0	0	1	0	41	0	697	13	0	No	32
FOXO1	13	41129301	41241234	-	ENST00000379561	129	27	16	0	0	0	0	86	0	834	1	0	No	16
FOXO3	6	108880526	109006471	+	ENST00000406360	193	12	26	5	1	11	1	137	0	614	22	0	Yes	40
FOXP1	3	71004236	71633640	-	ENST00000475937	197	11	10	5	0	2	0	167	0	563	2	0	Yes	16
FRMD3	9	85861807	86153848	-	ENST00000304195	70	9	14	0	0	1	0	46	0	449	1	0	Yes	14
GATA3	10	8096167	8117664	+	ENST00000379328	383	22	53	7	6	130	83	82	0	417	38	0	No	269
GH1	17	61994063	61996698	-	ENST00000323322	36	10	15	0	0	0	0	11	0	497	80	0	No	15
GLDC	9	6531964	6646192	-	ENST00000321612	136	27	42	2	1	0	3	61	0	663	12	0	Yes	45
GPR124	8	37653901	37702004	+	ENST00000412232	153	28	51	2	0	3	0	69	0	537	185	0	No	54
GPR32	19	51273358	51275428	+	ENST00000270590	35	14	18	0	0	0	0	3	0	278	12	0	No	17
GPS2	17	7215478	7219158	-	ENST00000380728	72	11	2	5	0	9	10	31	0	1223	0	0	No	26
HDAC9	7	18534869	19037492	+	ENST00000441542	174	13	23	2	0	0	2	132	0	220	14	0	No	26
HERC2	15	28355688	28567795	-	ENST00000261609	457	109	149	2	5	12	1	179	0	606	0	0	No	157
HIST1H2BC	6	26123195	26124632	-	ENST00000314332	27	11	6	0	0	1	0	9	0	249	3	0	No	7
HRAS	11	531742	536050	-	ENST00000451590	28	2	5	0	0	0	0	21	0	511	3	0	No	5
JAK1	1	65298406	65432687	-	ENST00000342505	139	33	24	1	0	2	1	78	0	418	10	0	Yes	27
KDM3A	2	86667771	86720339	+	ENST00000409556	122	17	30	2	1	2	1	69	0	181	0	0	No	36
KDM6A	X	44731923	44972345	+	ENST00000377967	122	10	34	4	0	7	3	64	0	473	4	0	Yes	45
KLRG1	12	9141721	9163840	+	ENST00000356986	33	2	5	0	0	0	0	26	0	351	21	0	Yes	5
KMT2C	7	151831510	152133590	-	ENST00000355193	527	75	148	65	4	88	9	138	0	569	5	1	No	277
KRAS	12	25357680	25404354	-	ENST00000256078	97	0	14	0	0	0	0	83	0	309	26	0	No	14
L1CAM	X	153126471	153141899	-	ENST00000543994	165	29	35	0	0	2	0	99	0	473	9	0	No	36
LAMA2	6	129203786	129838210	+	ENST00000421865	300	46	111	2	0	3	2	136	0	648	18	0	No	114
LAMB3	1	209787718	209826320	-	ENST00000391911	158	31	70	1	1	0	0	55	0	149	92	0	No	71
LARGE	22	33668562	34316916	-	ENST00000354992	103	17	20	0	0	1	0	65	0	772	8	0	Yes	21
LDLRAP1	1	25869576	25895877	+	ENST00000374338	85	3	14	0	0	0	0	68	0	635	2	0	No	14
LIFR	5	38474565	38596007	-	ENST00000263409	222	12	39	0	0	5	0	166	0	159	13	0	No	43
LIPI	21	15480635	15579754	-	ENST00000344577	36	4	13	1	0	0	0	18	0	352	11	0	Yes	14
MAGEA8	X	149009441	149015109	+	ENST00000535454	67	5	15	0	0	1	0	46	0	464	8	0	Yes	16
MAP2K4	17	11923635	12047551	+	ENST00000353533	199	4	33	16	2	17	14	113	0	1166	0	0	No	81
MAP3K1	5	56110400	56192478	+	ENST00000399503	461	35	78	49	17	174	19	89	0	618	1	0	No	236
MAP3K10	19	40697151	40721982	+	ENST00000253055	87	21	30	0	3	1	1	26	0	284	6	0	Yes	35
MAP3K13	3	185003312	185201128	+	ENST00000265026	87	12	21	1	1	1	0	49	0	243	11	0	No	23
MBL2	10	54524640	54531960	-	ENST00000373968	92	9	5	1	0	0	0	77	0	317	11	0	Yes	5
MEN1	11	64570486	64579266	-	ENST00000337652	97	11	20	2	2	4	0	58	0	366	4	0	Yes	25
MLL2	12	49412258	49449607	-	ENST00000301067	384	92	172	7	5	4	1	103	0	396	1	0	No	176
MLLT4	6	168227171	168372750	+	ENST00000366806	226	28	41	10	3	10	3	129	0	677	16	1	Yes	67
MTAP	9	21802135	21866469	+	ENST00000380172	99	7	6	1	0	0	0	85	0	548	6	0	Yes	7
MUC16	19	8959020	9092518	-	ENST00000397910	675	167	465	14	10	10	0	9	0	681	40	1	No	409
MYH9	22	36676823	36784563	-	ENST00000216181	252	33	73	2	6	7	4	127	0	821	3	0	No	87
MYO1A	12	57421801	57444393	-	ENST00000442789	129	13	50	4	5	1	1	55	0	293	6	0	No	59
MYO3A	10	26222502	26501965	+	ENST00000265944	178	28	48	7	0	1	1	92	0	266	14	0	No	56
NCOA3	20	46130101	46286121	+	ENST00000371998	170	19	37	3	0	2	0	109	0	144	33	0	No	41
NCOR1	17	15932908	16119374	-	ENST00000268712	218	25	50	16	1	23	2	101	0	1175	5	0	No	86
NCOR2	12	124808461	125052510	-	ENST00000356219	319	74	85	5	8	7	1	137	0	490	3	0	No	100
NDFIP1	5	141487824	141534508	+	ENST00000253814	72	2	2	0	0	0	1	67	0	431	1	0	Yes	3
NEK1	4	170313921	170534278	-	ENST00000507142	122	11	27	2	1	0	0	81	0	482	4	0	Yes	30
NF1	17	29421445	29705195	+	ENST00000358273	275	28	49	23	0	14	11	149	0	707	10	0	No	91
NF2	22	29999045	30095089	+	ENST00000338641	133	4	12	2	1	1	0	111	0	737	7	0	No	15
NOTCH1	9	139388396	139440738	-	ENST00000277541	337	95	104	3	4	8	2	121	0	507	3	0	No	114
NPNT	4	106816097	106893328	+	ENST00000427316	117	10	27	0	1	1	0	73	0	425	2	0	Yes	29
NR2F1	5	92918543	92930286	+	ENST00000327111	60	5	4	0	1	0	0	50	0	470	2	0	Yes	5
NR3C1	5	142656996	142815577	-	ENST00000231509	129	6	12	0	0	0	0	111	0	428	1	0	No	12
NRAS	1	115246578	115260015	-	ENST00000369535	80	0	3	0	0	0	0	77	0	384	8	0	No	3
NRG3	10	83634570	84747435	+	ENST00000372141	90	2	24	1	1	0	0	55	0	403	13	0	No	23
NT5E	6	86158802	86205998	+	ENST00000257770	92	11	10	0	0	1	0	70	0	609	5	0	Yes	11
OR6A2	11	6815256	6817639	-	ENST00000332601	39	4	22	0	0	2	0	11	0	491	1	0	No	22
PALLD	4	169417717	169850108	+	ENST00000505667	132	12	32	1	0	0	0	74	0	486	4	0	No	33
PBRM1	3	52578868	52720366	-	ENST00000296302	156	15	40	2	0	3	2	93	0	667	0	0	No	44
PDE4DIP	1	144850924	145076686	-	ENST00000369356	618	56	141	6	2	4	4	337	0	222	35	0	No	144
PIK3CA	3	178865811	178952997	+	ENST00000263967	1160	10	1065	0	36	10	0	38	0	960	19	15	No	975
PIK3R1	5	67511583	67598149	+	ENST00000521381	231	11	28	1	19	16	6	147	0	508	1	0	No	60
PPP2CB	8	30642626	30670852	-	ENST00000221138	30	1	4	0	0	0	0	23	0	874	18	0	No	4
PPP2R2A	8	26148507	26230695	+	ENST00000380737	87	7	11	0	0	3	0	63	0	964	3	0	No	14
PRKACG	9	71626949	71629539	-	ENST00000377276	34	4	18	0	0	0	0	12	0	457	4	0	No	18
PRKCE	2	45878543	46415629	+	ENST00000306156	120	10	20	0	0	0	0	90	0	217	4	0	No	20
PRKCQ	10	6468605	6622738	-	ENST00000263125	96	21	27	0	0	1	2	45	0	208	40	0	No	30
PRKCZ	1	1981409	2117334	+	ENST00000378567	135	15	17	0	0	0	0	95	0	578	3	0	No	17
PRKG1	10	52750445	54055774	+	ENST00000401604	92	16	13	0	0	0	0	57	0	337	12	0	No	13
PRPS2	X	12808974	12842846	+	ENST00000398491	38	4	4	0	0	0	0	28	0	436	3	0	No	4
PRR16	5	119799519	120023464	+	ENST00000407149	37	3	13	1	0	1	0	19	0	474	2	0	Yes	15
PTEN	10	89622695	89729032	+	ENST00000371953	227	4	34	17	6	42	7	117	0	461	1	0	No	95
PTPN22	1	114355933	114414875	-	ENST00000359785	80	6	16	0	1	1	5	50	0	433	1	0	No	23
PTPRD	9	8313746	10613223	-	ENST00000381196	305	40	62	2	1	0	0	200	0	613	24	0	No	64
PTPRM	18	7566814	8407359	+	ENST00000580170	191	33	48	1	0	0	0	109	0	494	9	0	Yes	49
RASGEF1B	4	82347719	82393561	-	ENST00000264400	53	3	7	0	0	0	1	42	0	380	5	0	Yes	8
RB1	13	48877383	49056526	+	ENST00000267163	133	11	25	5	3	15	8	66	0	866	1	0	No	55
ROS1	6	117609030	117747518	-	ENST00000368508	162	19	76	6	0	2	2	57	0	647	9	0	No	79
RPGR	X	38127923	38187288	-	ENST00000378505	148	20	39	2	0	1	0	75	0	471	0	0	No	41
RUNX1	21	36159598	36422095	-	ENST00000300305	272	10	30	5	2	43	8	174	0	368	7	0	No	81
RYR2	1	237205202	237997788	+	ENST00000366574	471	65	158	9	3	2	4	229	0	262	89	1	No	161
SBNO1	12	123773156	123835488	-	ENST00000420886	273	11	32	2	1	0	1	226	0	539	2	0	No	36
SETD1A	16	30968115	30996481	+	ENST00000262519	196	33	73	1	0	0	0	89	0	192	20	1	No	69
SETD2	3	47057398	47205967	-	ENST00000409792	134	38	49	8	1	4	0	34	0	689	0	0	No	60
SETDB1	1	150898315	150937720	+	ENST00000271640	112	15	30	2	0	1	1	50	0	112	74	0	Yes	34
SF3B1	2	198256198	198300271	-	ENST00000335508	144	25	64	1	0	2	0	50	0	334	4	0	No	66
SGCD	5	155753267	156195298	+	ENST00000435422	200	3	9	0	0	0	0	187	0	417	2	0	Yes	9
SHANK2	11	70313461	70936308	-	ENST00000338508	259	56	77	3	0	0	1	121	0	347	119	1	No	69
SIAH1	16	48389595	48419729	-	ENST00000356721	67	2	4	0	0	0	0	61	0	1099	12	0	No	4
SIK1	21	44833898	44847502	-	ENST00000270162	167	28	31	1	0	0	0	107	0	289	14	0	No	31
SIK2	11	111472670	111598132	+	ENST00000304987	102	11	18	3	7	0	0	63	0	939	1	0	No	28
SMAD2	18	45358966	45458015	-	ENST00000402690	246	2	8	0	0	0	0	234	0	526	1	0	No	8
SMAD4	18	48556083	48611911	+	ENST00000342988	193	8	15	7	3	3	2	150	0	566	0	0	No	29
SMARCB1	22	24128650	24177205	+	ENST00000263121	27	3	2	0	0	0	0	21	0	677	7	0	No	2
SMARCC1	3	47626878	47823905	-	ENST00000254480	119	15	26	1	0	0	2	75	0	673	0	0	Yes	28
SMARCC2	12	56555136	56583851	-	ENST00000267064	152	19	31	1	1	0	0	97	0	282	2	0	No	32
SMARCD1	12	50478483	50494994	+	ENST00000394963	65	4	6	0	0	0	0	55	0	302	0	0	No	6
SPACA1	6	88757007	88777050	+	ENST00000237201	34	6	8	1	0	0	0	19	0	611	3	0	Yes	9
STAB2	12	103980569	104161002	+	ENST00000388887	279	44	92	3	0	2	2	135	0	442	1	0	No	91
STK11	19	1205298	1228934	+	ENST00000326873	111	10	16	1	0	6	1	65	0	597	0	0	No	24
STMN2	8	80522549	80578910	+	ENST00000518111	53	1	2	0	0	0	0	50	0	119	184	0	No	2
SYNE1	6	152442322	152959034	-	ENST00000367255	729	130	314	11	3	3	7	256	0	788	16	0	No	293
TAF1	X	70585614	70686355	+	ENST00000276072	191	28	48	1	1	1	1	111	0	496	1	0	No	52
TAF4B	18	23805909	23972150	+	ENST00000269142	86	7	18	0	0	0	0	61	0	467	5	0	Yes	18
TBL1XR1	3	176738042	176915548	-	ENST00000430069	116	5	7	0	0	3	2	99	0	204	31	0	No	12
TBX3	12	115107559	115122469	-	ENST00000257566	225	17	47	11	10	70	6	64	0	506	0	0	No	122
TG	8	133878705	134147643	+	ENST00000220616	278	52	133	5	1	1	1	84	0	233	233	2	No	135
THADA	2	43457475	43823685	-	ENST00000405006	208	32	93	2	0	0	2	79	0	326	1	0	Yes	93
THSD7A	7	11409562	11872324	-	ENST00000423059	244	27	61	0	1	1	1	153	0	266	12	0	No	61
TP53	17	7571220	7591363	-	ENST00000269305	951	12	503	122	36	165	59	49	0	1331	0	0	No	861
TTYH1	19	54926135	54948554	+	ENST00000301194	92	7	25	0	0	0	0	50	0	292	15	0	Yes	25
UBR5	8	103265069	103424995	-	ENST00000520539	189	35	47	2	0	3	3	99	0	139	221	0	No	54
USH2A	1	215795736	216597238	-	ENST00000307340	438	71	158	7	2	2	6	192	0	243	85	2	No	170
USP28	11	113668097	113746756	-	ENST00000003302	136	20	41	4	0	2	1	68	0	940	1	0	No	46
USP9X	X	40944388	41096332	+	ENST00000378308	225	16	50	6	2	10	2	139	0	515	0	0	No	62
UTRN	6	144612373	145174670	+	ENST00000367545	323	45	117	2	1	7	4	147	0	687	11	0	No	122
ZFP36L1	14	69253875	69262960	-	ENST00000439696	82	7	5	0	1	19	1	39	0	619	1	0	No	26
