# Supplementary material for: The somatic mutation profiles of 2,433 breast cancers refines their genomic and transcriptomic landscapes
Source: Nat Commun. 2016 May 10;7:11479. doi: 10.1038/ncomms11479 (PMC4866047; doi:10.1038/ncomms11479)
Supplement: Supplementary Data 2 — Percentages of samples with coding mutations and ONC and TSG scores for genes in various cohorts. [file ncomms11479-s3.xlsx]

## Sheet: suppTable3.txt
#Supplementary Dataset 2 - Percentages of samples with coding mutations and ONC and TSG scores for genes in various cohorts
HGNC_symbol	PercentMutated_allSamples	allSamples_OncScore	allSamples_TSGScore	functional_multipleMuts	PercentMutated_ERpos	ERpos_OncScore	ERpos_TSGScore	PercentMutated_ERneg	ERneg_OncScore	ERneg_TSGScore	PercentMutated_HER2pos	HER2pos_OncScore	HER2pos_TSGScore
ACVRL1	0.5	0	4	0	1	0	0	0	0	17	1	0	33
AFF2	1.7	14	3	0	2	11	3.6	1	21	0	2	0	0
AGMO	1.3	0	14	0	1	0	10.7	2	0	20	1	0	20
AGTR2	0.6	43	0	0	1	56	0	1	0	0	1	0	0
AHNAK	9	9	2	24	8	7	1.8	12	3	1	8	0	0
AHNAK2	16.2	19	1	93	15	14	1.6	19	13	0	18	16	1
AKAP9	5.9	5	7	9	6	0	7.2	7	0	7	6	0	4
AKT1	4	76	0	0	5	76	0	2	56	0	1	0	0
AKT2	0.5	0	0	0	1	0	0	0	0	0	1	0	0
ALK	2.5	0	7	1	2	0	7.1	3	0	8	1	0	8
APC	2.1	0	7	7	2	0	5.5	3	0	12	2	0	7
ARID1A	4.7	4	40	11	5	5	44.9	3	0	18	5	0	32
ARID1B	3	8	4	0	3	7	4.9	3	9	3	3	17	0
ARID2	1.8	0	9	1	2	0	9.4	2	0	10	2	0	0
ARID5B	1.5	0	0	2	1	0	0	2	0	0	2	0	0
ASXL1	2.2	0	9	2	2	0	11.9	2	0	0	2	0	8
ASXL2	2	0	10	0	2	0	10	2	0	8	1	0	0
ATR	3.8	5	11	2	4	3	11	3	0	11	5	0	13
BAP1	1.6	0	16	1	1	0	3.7	3	0	29	2	0	9
BCAS3	1.2	8	5	1	1	0	8.7	2	0	0	1	0	0
BIRC6	5.2	2	5	4	5	0	5.9	6	6	2	6	0	6
BRAF	0.6	0	9	0	1	0	13.3	1	0	0	0	0	0
BRCA1	1.7	0	26	0	1	0	16.1	3	0	36	1	0	0
BRCA2	1.8	5	25	4	2	0	28.2	3	0	20	2	0	10
BRIP1	1	0	11	2	1	0	13.3	1	0	0	1	0	17
CACNA2D3	1.3	8	2	0	1	0	0	2	16	5	2	0	8
CASP8	1.4	13	9	0	1	9	11.4	1	0	0	1	0	17
CBFB	4.6	9	65	3	6	9	66.1	0	0	50	2	0	88
CCND3	0.4	0	5	0	0	0	6.7	0	0	0	0	0	0
CDH1	9.6	2	81	7	12	3	84	3	0	57	4	0	55
CDKN1B	1.1	0	46	2	1	0	53.6	0	0	14	0	0	0
CDKN2A	0.7	0	27	1	1	0	25	1	0	30	1	0	0
CHD1	1.4	10	11	1	1	0	12.5	2	0	7	2	0	8
CHEK2	0.7	0	20	0	1	0	25	0	0	0	0	0	0
CLK3	0.7	0	9	0	1	0	6.7	1	0	14	1	0	0
CLRN2	0.7	13	0	0	1	15	0	0	0	0	0	NA	NA
COL12A1	4.2	6	5	3	4	6	3.8	6	0	6	6	0	6
COL22A1	3.9	7	4	4	4	6	4	4	0	6	5	0	9
COL6A3	4.8	3	3	6	5	2	3	5	0	4	5	0	3
CTCF	2.2	8	22	2	3	9	23.9	0	0	14	1	0	0
CTNNA1	0.6	0	23	2	1	0	25.9	0	0	14	0	0	0
CTNNA3	1.8	13	6	5	2	9	6.4	2	0	6	3	0	0
DCAF4L2	1.2	9	0	1	1	0	0	1	0	0	1	0	0
DNAH11	9.3	10	5	15	8	10	6.7	12	3	2	11	0	2
DNAH2	7.5	9	6	16	7	4	5	9	4	7	6	0	8
DNAH5	6.8	4	7	14	6	4	4.3	8	0	13	7	0	8
DTWD2	0.7	0	5	0	1	0	5.6	0	0	0	0	0	0
EGFR	1.5	0	3	0	1	0	2	2	0	5	1	0	0
EP300	2.8	3	4	1	3	0	6.2	3	0	0	4	0	0
ERBB2	2.9	41	3	5	3	40	4.3	3	12	0	4	17	6
ERBB3	2.5	30	6	4	3	22	6.2	2	0	0	2	27	0
ERBB4	1.3	0	8	3	1	0	2.8	1	0	20	1	0	0
FAM20C	1.2	16	0	0	1	10	0	1	0	0	2	0	0
FANCA	2.5	4	7	3	2	4	5.6	3	0	8	3	0	9
FANCD2	1.8	0	12	1	2	0	12.2	3	0	11	4	0	8
FBXW7	0.9	12	7	0	1	17	3.3	1	0	17	2	30	10
FLT3	1.3	14	2	0	1	0	0	2	0	6	0	0	0
FOXO1	0.7	0	0	0	1	0	0	0	0	0	1	0	0
FOXO3	1.6	0	30	4	2	0	38.1	1	0	7	1	0	0
FOXP1	0.7	0	23	1	1	0	25.9	0	0	0	1	0	14
FRMD3	0.6	0	4	1	0	0	6.2	1	0	0	1	0	0
GATA3	11.1	12	73	10	15	12	74.6	1	0	33	5	0	79
GH1	0.6	0	0	0	1	0	0	0	0	0	0	0	0
GLDC	1.8	9	7	3	2	12	5.4	2	0	11	2	0	0
GPR124	2.2	11	6	2	2	5	6.3	2	15	5	2	0	10
GPR32	0.7	9	0	1	1	0	0	1	0	0	1	0	0
GPS2	1.1	0	59	0	1	0	65.6	0	0	14	0	0	0
HDAC9	1.1	0	10	1	1	0	10.7	1	0	8	1	0	0
HERC2	6.5	9	5	11	6	6	3.7	8	7	9	5	0	8
HIST1H2BC	0.3	0	6	0	0	0	7.1	0	0	0	0	0	0
HRAS	0.2	0	0	0	0	0	0	0	0	0	0	NA	NA
JAK1	1.1	0	7	1	1	0	2.3	1	0	19	0	0	0
KDM3A	1.5	6	9	0	2	6	10.6	0	0	0	2	0	17
KDM6A	1.8	5	24	2	2	0	22.5	2	0	28	2	0	0
KLRG1	0.2	0	0	0	0	0	0	0	0	0	0	0	0
KMT2C	11.4	4	42	28	12	2	47.7	9	3	22	10	0	27
KRAS	0.6	79	0	0	1	89	0	1	60	0	0	0	0
L1CAM	1.5	0	3	1	2	0	2	1	0	7	2	0	0
LAMA2	4.7	7	4	4	5	5	2.5	5	7	9	3	0	0
LAMB3	2.9	9	1	1	3	4	1.3	2	0	0	3	0	5
LARGE	0.9	0	3	0	1	0	0	1	0	7	1	0	0
LDLRAP1	0.6	0	0	0	1	0	0	1	0	0	1	0	0
LIFR	1.8	5	9	1	2	8	10.8	2	0	5	2	0	0
LIPI	0.6	22	6	0	1	21	7.1	0	0	0	1	0	0
MAGEA8	0.7	0	5	0	1	0	0	1	0	12	1	0	0
MAP2K4	3.3	13	55	1	4	9	59.5	1	0	27	1	0	80
MAP3K1	9.7	3	65	94	12	1	70.4	3	8	14	4	0	45
MAP3K10	1.4	5	3	0	2	7	2.2	1	0	7	2	0	8
MAP3K13	0.9	0	5	1	1	0	7.1	1	0	0	1	0	0
MBL2	0.2	0	7	1	0	0	10	0	0	0	0	0	50
MEN1	1	0	15	3	1	0	21.4	1	0	0	1	0	0
MLL2	7.2	4	4	12	7	4	4.5	8	0	4	8	0	7
MLLT4	2.8	8	24	0	3	6	20.3	3	0	31	3	0	36
MTAP	0.3	0	7	0	0	0	0	0	0	20	0	0	0
MUC16	16.8	11	4	71	16	9	3.7	19	2	3	20	3	6
MYH9	3.6	3	10	5	3	5	8.2	5	0	15	4	0	11
MYO1A	2.4	11	8	2	2	13	7.3	3	0	11	2	0	10
MYO3A	2.3	3	10	1	2	0	14.5	2	0	0	1	0	0
NCOA3	1.7	0	8	1	1	0	2.3	2	0	24	2	0	27
NCOR1	3.5	3	35	6	4	3	37.5	2	0	24	3	0	47
NCOR2	4.1	6	7	6	4	5	7.7	4	0	6	4	0	0
NDFIP1	0.1	0	20	0	0	0	0	0	0	100	0	NA	NA
NEK1	1.2	0	5	0	1	0	6.7	1	0	0	1	0	0
NF1	3.7	0	38	6	3	0	38.1	4	0	37	3	0	50
NF2	0.6	0	14	1	1	0	11.8	0	0	25	1	0	17
NOTCH1	4.7	7	6	7	4	9	2.7	6	0	13	4	0	6
NPNT	1.2	14	2	0	1	11	3.6	1	0	0	1	0	0
NR2F1	0.2	0	0	0	0	0	0	0	0	0	0	NA	NA
NR3C1	0.5	0	0	0	1	0	0	0	0	0	1	0	0
NRAS	0.1	0	0	0	0	0	0	0	0	0	0	0	0
NRG3	0.9	11	3	3	1	0	0	1	0	12	1	0	0
NT5E	0.5	0	5	0	1	0	7.1	0	0	0	1	0	0
OR6A2	0.9	39	7	2	1	41	9.1	1	0	0	1	0	0
PALLD	1.4	5	2	0	1	0	0	2	0	5	2	0	0
PBRM1	1.8	6	11	3	2	8	2.6	3	0	25	2	0	22
PDE4DIP	5.9	8	5	12	6	5	4.9	7	0	5	8	0	4
PIK3CA	40.1	93	1	127	46	94	0.8	24	81	1	31	80	0
PIK3R1	2.5	11	27	7	2	0	26.8	3	0	30	3	0	29
PPP2CB	0.2	0	0	0	0	0	0	0	0	0	0	0	0
PPP2R2A	0.6	0	12	0	1	0	5.6	1	0	33	1	0	0
PRKACG	0.7	0	0	0	1	0	0	0	0	0	1	0	0
PRKCE	0.8	0	0	0	1	0	0	1	0	0	1	0	0
PRKCQ	1.2	0	6	0	1	0	5.7	2	0	6	2	0	0
PRKCZ	0.7	0	0	0	1	0	0	0	0	0	0	0	0
PRKG1	0.5	0	0	0	0	0	0	1	0	0	0	0	0
PRPS2	0.2	0	0	0	0	0	0	0	0	0	0	0	0
PRR16	0.6	0	11	0	1	0	12.5	0	0	0	1	0	0
PTEN	3.9	7	60	10	4	10	61.9	4	0	54	1	0	67
PTPN22	0.9	0	20	0	1	0	20	1	0	20	1	0	33
PTPRD	2.6	3	2	1	2	0	0	3	0	4	3	0	7
PTPRM	2	5	1	0	2	0	0	3	12	4	1	0	0
RASGEF1B	0.3	0	9	0	0	0	16.7	1	0	0	1	0	0
RB1	2.3	0	42	1	2	0	30.6	4	0	55	2	0	44
ROS1	3.2	12	10	7	3	0	9	5	0	11	3	0	0
RPGR	1.7	14	4	1	2	17	3.8	2	0	5	1	0	0
RUNX1	3.3	3	57	7	4	0	58.8	2	0	53	4	0	68
RYR2	6.6	0	6	13	7	0	4.9	7	0	11	6	0	6
SBNO1	1.5	11	6	0	2	8	8.3	1	0	0	1	0	0
SETD1A	2.8	9	1	5	3	12	1.4	3	0	0	3	0	0
SETD2	2.5	0	12	2	2	0	13	3	0	4	2	0	6
SETDB1	1.4	0	6	0	2	0	6.1	1	0	8	1	0	10
SF3B1	2.7	45	3	1	4	52	2.5	0	0	8	1	0	0
SGCD	0.4	0	0	0	0	0	0	0	0	0	0	NA	NA
SHANK2	2.8	0	3	4	3	0	2	3	0	5	3	0	0
SIAH1	0.2	0	0	0	0	0	0	0	0	0	1	0	0
SIK1	1.3	0	2	1	1	0	2.2	1	0	0	1	0	0
SIK2	1.2	13	8	0	1	17	6.7	1	0	12	1	0	17
SMAD2	0.3	0	0	0	0	0	0	0	0	0	0	0	0
SMAD4	1.2	0	28	1	1	0	35.3	1	0	0	1	0	33
SMARCB1	0.1	0	0	0	0	0	0	0	0	0	0	NA	NA
SMARCC1	1.2	7	7	1	1	9	2.9	1	0	20	2	0	25
SMARCC2	1.3	9	2	1	1	12	2.5	1	0	0	2	0	0
SMARCD1	0.2	0	0	0	0	0	0	0	0	0	1	0	0
SPACA1	0.4	0	7	0	1	0	8.3	0	0	0	0	0	0
STAB2	3.7	10	5	6	3	0	6.5	5	0	2	4	0	0
STK11	1	0	17	0	1	0	14.3	1	0	22	1	0	20
STMN2	0.1	0	0	0	0	0	0	0	0	0	0	0	0
SYNE1	12	11	4	37	11	9	3.5	15	4	7	12	0	4
TAF1	2.1	0	4	0	2	0	4.1	4	0	3	3	0	8
TAF4B	0.7	12	0	0	1	19	0	1	0	0	1	0	0
TBL1XR1	0.5	0	29	0	1	0	33.3	0	0	0	0	0	0
TBX3	5	8	54	20	6	9	57.7	2	0	22	4	0	37
TG	5.5	9	4	6	5	8	4.3	6	6	2	4	0	0
THADA	3.8	9	3	3	4	8	3.3	4	0	0	3	12	0
THSD7A	2.5	0	2	3	2	0	1.7	4	0	3	3	0	0
TP53	35.4	52	38	20	21	42	35.3	77	45	40	61	37	38
TTYH1	1	0	0	0	1	0	0	1	0	0	1	0	0
UBR5	2.2	0	9	1	2	0	10.9	3	0	4	2	0	17
USH2A	7	2	6	5	6	0	6.2	10	0	6	7	0	8
USP28	1.9	25	10	1	2	19	11.5	2	0	6	2	0	0
USP9X	2.5	3	21	6	3	0	22.7	3	0	16	2	0	0
UTRN	5	9	7	8	5	9	8.9	6	0	2	6	0	0
ZFP36L1	1.1	0	47	0	1	0	45.5	1	0	50	1	0	50
